# Supplementary material for: Molecular Basis for Luteolin as a Natural TatD DNase Inhibitor in Trueperella pyogenes
Source: Int J Mol Sci. 2022 Jul 29;23(15):8374. doi: 10.3390/ijms23158374 (PMC9369154; doi:10.3390/ijms23158374)
Supplement: Supplementary file 1 [file ijms-23-08374-s001.zip]

Archive with 1 entries (1 files):
- ijms-1812128-supplementary.pdf
